# Supplementary material for: Decorin Concentrations in Aqueous Humor of Patients with Diabetic Retinopathy
Source: Life (Basel). 2021 Dec 17;11(12):1421. doi: 10.3390/life11121421 (PMC8707400; doi:10.3390/life11121421)
Supplement: Supplementary file 1 [file life-11-01421-s001.zip]

Archive with 1 entries (1 files):
- life-1471524-supplementary.pdf
